# Supplementary material for: LL37-driven mast cell degranulation and inflammation in rosacea via TLR2/JAK2/STAT3 axis
Source: Front Immunol. 2025 Nov 26;16:1672021. doi: 10.3389/fimmu.2025.1672021 (PMC12689332; doi:10.3389/fimmu.2025.1672021)
Supplement: Supplementary file 4 [file DataSheet4.zip]

Archive with 3 entries (2 files):
- raw data traces-Figure 5C/
- raw data traces-Figure 5C/Flag.Tif
- raw data traces-Figure 5C/TLR2.Tif
