# Supplementary material for: LL37-driven mast cell degranulation and inflammation in rosacea via TLR2/JAK2/STAT3 axis
Source: Front Immunol. 2025 Nov 26;16:1672021. doi: 10.3389/fimmu.2025.1672021 (PMC12689332; doi:10.3389/fimmu.2025.1672021)
Supplement: Supplementary file 6 [file DataSheet6.zip]

Archive with 8 entries (5 files):
- raw data traces-Figure 5E/
- raw data traces-Figure 5E/MyD88/
- raw data traces-Figure 5E/MyD88/4-2tubu.Tif
- raw data traces-Figure 5E/MyD88/MyD88.Tif
- raw data traces-Figure 5E/TLR2/
- raw data traces-Figure 5E/TLR2/TLR2.Tif
- raw data traces-Figure 5E/TLR2/tubulin.Tif
- raw data traces-Figure 5E/TLR2/Uncropped images of blots.Tif
