# Supplementary material for: LL37-driven mast cell degranulation and inflammation in rosacea via TLR2/JAK2/STAT3 axis
Source: Front Immunol. 2025 Nov 26;16:1672021. doi: 10.3389/fimmu.2025.1672021 (PMC12689332; doi:10.3389/fimmu.2025.1672021)
Supplement: Supplementary file 7 [file DataSheet7.zip]

Archive with 17 entries (12 files):
- raw data traces-Figure 6A/
- raw data traces-Figure 6A/JAK2/
- raw data traces-Figure 6A/JAK2/JAK2.Tif
- raw data traces-Figure 6A/JAK2/tubulin.Tif
- raw data traces-Figure 6A/JAK2/Uncropped images of blots.Tif
- raw data traces-Figure 6A/p-JAK2/
- raw data traces-Figure 6A/p-JAK2/3--全图.Tif
- raw data traces-Figure 6A/p-JAK2/p-JAK2.Tif
- raw data traces-Figure 6A/p-JAK2/tubulin.Tif
- raw data traces-Figure 6A/p-STAT3/
- raw data traces-Figure 6A/p-STAT3/1-STAT33.Tif
- raw data traces-Figure 6A/p-STAT3/tubulin.Tif
- raw data traces-Figure 6A/p-STAT3/Uncropped images of blots.Tif
- raw data traces-Figure 6A/STAT3/
- raw data traces-Figure 6A/STAT3/STAT3.Tif
- raw data traces-Figure 6A/STAT3/tubulin.Tif
- raw data traces-Figure 6A/STAT3/Uncropped images of blots.Tif
