# Supplementary material for: LL37-driven mast cell degranulation and inflammation in rosacea via TLR2/JAK2/STAT3 axis
Source: Front Immunol. 2025 Nov 26;16:1672021. doi: 10.3389/fimmu.2025.1672021 (PMC12689332; doi:10.3389/fimmu.2025.1672021)
Supplement: Supplementary file 9 [file DataSheet9.zip]

Archive with 23 entries (16 files):
- raw data traces-Figure 6E/
- raw data traces-Figure 6E/JAK2/
- raw data traces-Figure 6E/JAK2/JAK2.Tif
- raw data traces-Figure 6E/JAK2/tubulin.Tif
- raw data traces-Figure 6E/JAK2/Uncropped images of blots.Tif
- raw data traces-Figure 6E/MyD88/
- raw data traces-Figure 6E/MyD88/MyD88.Tif
- raw data traces-Figure 6E/MyD88/tubulin.Tif
- raw data traces-Figure 6E/p-JAK2/
- raw data traces-Figure 6E/p-JAK2/p-JAK2.Tif
- raw data traces-Figure 6E/p-JAK2/tubulin.Tif
- raw data traces-Figure 6E/p-JAK2/Uncropped images of blots.Tif
- raw data traces-Figure 6E/p-STAT3/
- raw data traces-Figure 6E/p-STAT3/p-STAT3.Tif
- raw data traces-Figure 6E/p-STAT3/tubulin.Tif
- raw data traces-Figure 6E/p-STAT3/Uncropped images of blots.Tif
- raw data traces-Figure 6E/STAT3/
- raw data traces-Figure 6E/STAT3/STAT3.Tif
- raw data traces-Figure 6E/STAT3/tubulin.Tif
- raw data traces-Figure 6E/STAT3/Uncropped images of blots.Tif
- raw data traces-Figure 6E/TLR2/
- raw data traces-Figure 6E/TLR2/TLR2.Tif
- raw data traces-Figure 6E/TLR2/tubulin.Tif
