# Supplementary material for: LL37-driven mast cell degranulation and inflammation in rosacea via TLR2/JAK2/STAT3 axis
Source: Front Immunol. 2025 Nov 26;16:1672021. doi: 10.3389/fimmu.2025.1672021 (PMC12689332; doi:10.3389/fimmu.2025.1672021)
Supplement: Supplementary file 10 [file DataSheet10.zip]

Archive with 4 entries (3 files):
- raw data traces-Figure 6I/
- raw data traces-Figure 6I/Flag-JAK2.tiff
- raw data traces-Figure 6I/HA-MyD88.tiff
- raw data traces-Figure 6I/Uncropped images of blots.tiff
